# Supplementary material for: Programmatically Selected Multidrug-Resistant Strains Drive the Emergence of Extensively Drug-Resistant Tuberculosis in South Africa
Source: PLoS One. 2013 Aug 23;8(8):e70919. doi: 10.1371/journal.pone.0070919 (PMC3751934; doi:10.1371/journal.pone.0070919)
Supplement: Table S1 — Strain population structure in the Western Cape, Eastern Cape and KwaZulu-Natal Provinces of South Africa. (XLS) [file pone.0070919.s001.xls]

## Sheet: Appendix
	Table S1. Strain population structure in the Western Cape, Eastern Cape and KwaZulu-Natal Provinces of South Africa.
	Province		Family	Subfamily		Drug resistance group
						DS				DR				MDR s.s.				pre-XDR				XDR				MDR				All
						N	%	95%CI		N	%	95%CI		N	%	95%CI		N	%	95%CI		N	%	95%CI		N	%	95%CI		N
	Western Cape		BEIJING	All		34	35.0515	25.6-45.4		782	44.8909	42.5-47.3		743	55.991	53.3-58.7		133	73.8889	66.8-80.1		67	87.013	77.4-93.6		943	59.5328	57.1-62.0		1759
			BEIJING	R220a		1	3.33333	0.1-17.2		54	60.6742	49.7-70.9		63	64.2857	54.0-73.7		12	21.4286	11.6-34.4		9	18	8.6-31.4		84	41.1765	34.4-48.3		139
			BEIJING	Typical (excl. R220)a		25	83.3333	65.3-94.4		28	31.4607	22.0-42.2		28	28.5714	19.9-38.6		5	8.92857	3.0-19.6		4	8	2.2-19.2		37	18.1373	13.1-24.1		90
			BEIJING	R86a		4	13.3333	3.8-30.7		7	7.86517	3.2-15.5		7	7.14286	2.9-14.2		39	69.6429	55.9-81.2		37	74	59.7-85.4		83	40.6863	33.9-47.8		94
			BEIJING	R220b		1.122	1.1567	N/A		474.472	27.2372	N/A		477.643	35.9942	N/A		28.5	15.8333	N/A		12.06	15.6623	N/A		518.203	32.7148	N/A		993.797
			BEIJING	Typical (excl. R220)b		28.322	29.1979	N/A		246.022	14.123	N/A		212.286	15.9974	N/A		11.875	6.59722	N/A		5.36	6.96104	N/A		229.521	14.4899	N/A		503.865
			BEIJING	R86b		4.53333	4.67354	N/A		61.5056	3.53075	N/A		53.0714	3.99935	N/A		92.625	51.4583	N/A		49.58	64.3896	N/A		195.276	12.3281	N/A		261.315
			LAM4	All		1	1.03093	0.0-5.6		19	1.0907	0.7-1.7		42	3.16503	2.3-4.3		4	2.22222	0.6-5.6		0	0	0.0-4.7		46	2.90404	2.1-3.9		66
			LAM4	F15/LAM4/KZNc		0	0	0.0-3.7		6	0.344432	0.1-0-7		37	2.78824	2.0-3.8		3	1.66667	0.3-4.8		0	0	0.0-4.7		40	2.52525	1.8-3.4		46
			LAM4	Non-F15/LAM4/KZNc		1	1.03093	0.0-5.6		13	0.746269	0.4-1.3		5	0.37679	0.1-0.9		1	0.555556	0.0-3.1		0	0	0.0-4.7		6	0.378788	0.1-0.8		20
			LAM3	All		11	11.3402	5.8-19.4		164	9.41447	8.1-10.9		85	6.40543	5.1-7.9		2	1.11111	0.1-4.0		2	2.5974	0.3-9.1		89	5.61869	4.5-6.9		264
			T1	All		12	12.3711	6.6-20.6		218	12.5144	11.0-14.2		112	8.44009	7.0-10.1		6	3.33333	1.2-7.1		4	5.19481	1.4-12.8		122	7.70202	6.4-9.1		352
			S	All		5	5.15464	1.7-11.6		73	4.19059	3.3-5.2		31	2.3361	1.6-3.3		2	1.11111	0.1-4.0		0	0	0.0-4.7		33	2.08333	1.4-2.9		111
			Others	All		34	35.0515	25.6-45.4		486	27.899	25.8-30.1		314	23.6624	21.4-26.0		33	18.3333	13.0-24.8		4	5.19481	1.4-12.8		351	22.1591	20.1-24.3		871
			Total	All		97	100	N/A		1742	100	N/A		1327	100	N/A		180	100	N/A		77	100	N/A		1584	100	N/A		3423
	Eastern Cape		BEIJING	All		111	38.5417	32.9-44.4		34	47.8873	35.9-60.1		144	50.5263	44.6-56.5		115	92.7419	86.7-96.6		89	94.6809	88.0-98.3		348	69.1849	64.9-73.2		493
			BEIJING	Typicala		101	90.991	84.1-95.6		29	93.5484	78.6-99.2		17	32.6923	20.3-47.1		0	0	0.0-3.9		0	0	0.0-5.1		17	7.87037	4.7-12.3		147
			BEIJING	R86a		10	9.00901	4.4-15.9		2	6.45161	0.8-21.4		35	67.3077	52.9-79.7		93	100	96.1-100.0		71	100	94.9-100.0		199	92.1296	87.7-95.3		211
			BEIJING	Typicalb		101	35.0694	N/A		31.8065	44.7978	N/A		47.0769	16.5182	N/A		0	0	N/A		0	0	N/A		47.0769	9.35923	N/A		179.883
			BEIJING	R86b		10	3.47222	N/A		2.19355	3.0895	N/A		96.9231	34.0081	N/A		115	92.7419	N/A		89	94.6809	N/A		300.923	59.8257	N/A		313.117
			LAM4	All		6	2.08333	0.8-4.5		0	0	0.0-5.1		46	16.1404	12.1-20.9		5	4.03226	1.3-9.2		1	1.06383	0.0-5.8		52	10.338	7.8-13.3		58
			LAM4	F15/LAM4/KZNc		2	0.694444	0.1-2.5		0	0	0.0-5.1		45	15.7895	11.8-20.6		5	4.03226	1.3-9.2		1	1.06383	0.0-5.8		51	10.1392	7.6-13.1		53
			LAM4	Non-F15/LAM4/KZNc		4	1.38889	0.4-3.5		0	0	0.0-5.1		1	0.350877	0.0-1.9		0	0	0.0-2.9		0	0	0.0-3.8		1	0.198807	0.0-1.1		5
			LAM3	All		66	22.9167	18.2-28.2		10	14.0845	7.0-24.4		24	8.42105	5.5-12.3		0	0	0.0-2.9		0	0	0.0-3.8		24	4.77137	3.1-7.0		100
			T1	All		38	13.1944	9.5-17.7		3	4.22535	0.9-11.9		13	4.5614	2.5-7.7		0	0	0.0-2.9		0	0	0.0-3.8		13	2.58449	1.4-4.4		54
			S	All		7	2.43056	1.0-4.9		5	7.04225	2.3-15.7		9	3.15789	1.5-5.9		0	0	0.0-2.9		1	1.06383	0.0-5.8		10	1.98807	1.0-3.6		22
			Others	All		60	20.8333	16.3-26.0		19	26.7606	16.9-38.6		49	17.193	13.0-22.1		4	3.22581	0.9-8.1		3	3.19149	0.7-9.0		56	11.1332	8.5-14.2		135
			Total	All		288	100	N/A		71	100	N/A		285	100	N/A		124	100	N/A		94	100	N/A		503	100	N/A		862
	KwaZulu-Natal		BEIJING	All		50	41.3223	32.4-50.6		4	13.7931	3.9-31.7		15	7.69231	4.4-12.4		0	0	0.0-26.5		0	0	0.0-13.7		15	6.46552	3.7-10.4		69
			BEIJING	Typicala		41	100	91.4-100.0		N/D	N/A	N/A		N/D	N/A	N/A		N/D	N/A	N/A		N/D	N/A	N/A		N/D	N/A	N/A		41
			BEIJING	R86a		0	0	0.0-8.6		N/D	N/A	N/A		N/D	N/A	N/A		N/D	N/A	N/A		N/D	N/A	N/A		N/D	N/A	N/A		0
			BEIJING	Typicalb		50	41.3223	N/A		4	13.7931	N/A		15	7.69231	N/A		0	0	N/A		0	0	N/A		15	6.46552	N/A		69
			BEIJING	R86b		0	0	N/A		0	0	N/A		0	0	N/A		0	0	N/A		0	0	N/A		0	0	N/A		0
			LAM4	All		4	3.30579	0.9-8.2		6	20.6897	8.0-39.7		39	20	14.6-26.3		4	33.3333	9.9-65.1		18	72	50.6-87.9		61	26.2931	20.7-32.5		71
			LAM4	F15/LAM4/KZN		2	1.65289	0.2-5.8		6	20.6897	8.0-39.7		39	20	14.6-26.3		4	33.3333	9.9-65.1		18	72	50.6-87.9		61	26.2931	20.7-32.5		69
			LAM4	Non-F15/LAM4/KZN		2	1.65289	0.2-5.8		0	0	0.0-11.9		0	0	0.0-1.9		0	0	0.0-26.5		0	0	0.0-13.7		0	0	0.0-1.6		2
			LAM3	All		19	15.7025	9.7-23.4		2	6.89655	0.8-22.8		10	5.12821	2.5-9.2		1	8.33333	0.2-38.5		2	8	1.0-26.0		13	5.60345	3.0-9.4		34
			T1	All		12	9.91736	5.2-16.7		3	10.3448	2.2-27.4		27	13.8462	9.3-19.5		1	8.33333	0.2-38.5		2	8	1.0-26.0		30	12.931	8.9-17.9		45
			S	All		8	6.61157	2.9-12.6		3	10.3448	2.2-27.4		66	33.8462	27.2-41.0		3	25	5.5-57.2		2	8	1.0-26.0		71	30.6034	24.7-37.0		82
			Others	All		28	23.1405	16.0-31.7		11	37.931	20.7-57.7		38	19.4872	14.2-25.8		3	25	5.5-57.2		1	4	0.1-20.4		42	18.1034	13.4-23.7		81
			Total	All		121	100	N/A		29	100	N/A		195	100	N/A		12	100	N/A		25	100	N/A		232	100	N/A		382
	All		Total	All		506	N/A	N/A		1842	N/A	N/A		1807	N/A	N/A		316	N/A	N/A		196	N/A	N/A		2319	N/A	N/A		4667
	DS: Drug-sensitive.
	DR: Non-multidrug-resistant drug-resistant isolates (also commonly referred to as mono- and poly-resistant isolates).
	MDR s.s.: Multidrug-resistant sensu stricto (excluding all identified pre-extensively drug-resistant and extensively drug-resistant isolates).
	pre-XDR: Pre-extensively drug-resistant isolates.
	XDR: Extensively drug-resistant isolates.
	MDR: Multidrug-resistant (including MDR s.s., pre-XDR and XDR-TB cases).
	N: Number of isolates.
	%: Proportion of isolates.
	95% CI: 95% confidence interval.
	N/A: Not applicable.
	N/D: No data.
	aA subset of Beijing strains was further categorized. The number of isolates identified as members of the typical or atypical Beijing subfamily is indicated. Proportions in this case relate to the number of Beijing isolates characterized.
	bExtrapolated number for typical and atypical Beijing isolates. The sum of the extrapolated number of isolates corresponds to the total number of Beijing isolates.
	cDifferentiation into F15/LAM4/KZN and non-F15/LAM4/KZN based on spoligotype pattern, only (for isolates from KwaZulu-Natal, IS6110 RFLP analysis was used in addition)
